# Supplementary material for: Epidemiology, Microbiology and Severity of Bronchiolitis in the First Post-Lockdown Cold Season in Three Different Geographical Areas in Italy: A Prospective, Observational Study
Source: Children (Basel). 2022 Apr 1;9(4):491. doi: 10.3390/children9040491 (PMC9024462; doi:10.3390/children9040491)
Supplement: Supplementary file 1 [file children-09-00491-s001.zip]

Archive with 1 entries (1 files):
- children-1647085-supplementary.pdf
